# Supplementary material for: The Complete Chloroplast Genome of Carya cathayensis and Phylogenetic Analysis
Source: Genes (Basel). 2022 Feb 18;13(2):369. doi: 10.3390/genes13020369 (PMC8871582; doi:10.3390/genes13020369)
Supplement: Supplementary file 1 [file genes-13-00369-s001.zip]

Archive with 6 entries (5 files):
- genes-1572621-supplementary/
- genes-1572621-supplementary/Table S1.xlsx
- genes-1572621-supplementary/Table S2.xlsx
- genes-1572621-supplementary/Table S3.xlsx
- genes-1572621-supplementary/Table S4.xlsx
- genes-1572621-supplementary/Table S5.xls
