# Supplementary material for: The Complete Chloroplast Genome of Carya cathayensis and Phylogenetic Analysis
Source: Genes (Basel). 2022 Feb 18;13(2):369. doi: 10.3390/genes13020369 (PMC8871582; doi:10.3390/genes13020369)
Supplement: Supplementary file 1 [file genes-13-00369-s001.zip › genes-1572621-supplementary/Table S1.xlsx]

## Sheet: Sheet1
Table S1. Statistics of the synteny between the C. cathayensis and Cyclocarya paliurus cp genomes.
rstart	rend	qstart	qend	rlength	qlength	Identity (%)	qstrand
22	9509	12	9567	9488	9556	96.25	1
9509	40748	9672	40744	31240	31073	97.03	1
40678	46923	40831	47079	6246	6249	98.72	1
47055	118560	47084	118669	71506	71586	98.07	1
