# Supplementary material for: The Complete Chloroplast Genome of Carya cathayensis and Phylogenetic Analysis
Source: Genes (Basel). 2022 Feb 18;13(2):369. doi: 10.3390/genes13020369 (PMC8871582; doi:10.3390/genes13020369)
Supplement: Supplementary file 1 [file genes-13-00369-s001.zip › genes-1572621-supplementary/Table S2.xlsx]

## Sheet: Sheet1
Table S2 Codon usage of Cayra cathayensis cp genome from RSCU tools
AminoAcid	Symbol	Codon	No.	RSCU
*	Ter	UAA	43	1.5
*	Ter	UAG	25	0.8721
*	Ter	UGA	18	0.6279
A	Ala	GCA	394	1.1256
A	Ala	GCC	201	0.5744
A	Ala	GCG	161	0.46
A	Ala	GCU	644	1.84
C	Cys	UGC	81	0.526
C	Cys	UGU	227	1.474
D	Asp	GAC	214	0.396
D	Asp	GAU	867	1.604
E	Glu	GAA	1040	1.5028
E	Glu	GAG	344	0.4972
F	Phe	UUC	523	0.704
F	Phe	UUU	963	1.296
G	Gly	GGA	722	1.6232
G	Gly	GGC	187	0.4204
G	Gly	GGG	284	0.6384
G	Gly	GGU	586	1.3176
H	His	CAC	134	0.426
H	His	CAU	495	1.574
I	Ile	AUA	764	0.9753
I	Ile	AUC	441	0.5631
I	Ile	AUU	1145	1.4616
K	Lys	AAA	1066	1.495
K	Lys	AAG	360	0.505
L	Leu	CUA	380	0.8202
L	Leu	CUC	185	0.399
L	Leu	CUG	172	0.3714
L	Leu	CUU	600	1.2948
L	Leu	UUA	883	1.9056
L	Leu	UUG	560	1.2084
M	Met	AUC	1	0.0048
M	Met	AUG	613	2.9853
M	Met	GUG	2	0.0096
N	Asn	AAC	301	0.4614
N	Asn	AAU	1004	1.5386
P	Pro	CCA	310	1.1152
P	Pro	CCC	222	0.7984
P	Pro	CCG	156	0.5612
P	Pro	CCU	424	1.5252
Q	Gln	CAA	734	1.5568
Q	Gln	CAG	209	0.4432
R	Arg	AGA	496	1.8762
R	Arg	AGG	168	0.6354
R	Arg	CGA	356	1.347
R	Arg	CGC	102	0.3858
R	Arg	CGG	119	0.45
R	Arg	CGU	345	1.305
S	Ser	AGC	126	0.372
S	Ser	AGU	404	1.1922
S	Ser	UCA	421	1.2426
S	Ser	UCC	324	0.9564
S	Ser	UCG	182	0.537
S	Ser	UCU	576	1.6998
T	Thr	ACA	399	1.2268
T	Thr	ACC	223	0.6856
T	Thr	ACG	142	0.4364
T	Thr	ACU	537	1.6512
V	Val	GUA	549	1.5564
V	Val	GUC	172	0.4876
V	Val	GUG	176	0.4988
V	Val	GUU	514	1.4572
W	Trp	UGG	467	1
Y	Tyr	UAC	201	0.4048
Y	Tyr	UAU	792	1.5952
