# Supplementary material for: The Complete Chloroplast Genome of Carya cathayensis and Phylogenetic Analysis
Source: Genes (Basel). 2022 Feb 18;13(2):369. doi: 10.3390/genes13020369 (PMC8871582; doi:10.3390/genes13020369)
Supplement: Supplementary file 1 [file genes-13-00369-s001.zip › genes-1572621-supplementary/Table S3.xlsx]

## Sheet: Sheet1
Table S3 Long repeat sequences in the C. cathayensis cp genome
ID	Repeat Start 1	Type	Size(bp)	Repeat Start 2	Mismatch(bp)	E-Value	Gene	Region
1	9514	F	62	9573	0	3.42e-28	IGS	LSC
2	80195	P	44	80195	0	2.35e-17	IGS	LSC
3	77927	F	40	77947	0	6.02e-15	IGS	LSC
4	32039	F	37	32056	0	3.85e-13	IGS	LSC
5	53940	F	33	53963	0	9.86e-11	IGS	LSC
6	56331	F	33	56357	0	9.86e-11	IGS	LSC
7	71090	R	30	71090	0	6.31e-09	IGS	LSC
8	9347	P	29	50116	0	2.52e-08	tRNA-GCU; tRNA-GGA	LSC
9	29921	P	28	29921	0	1.01e-07	IGS	LSC
10	9542	F	25	9623	0	6.46e-06	IGS	LSC
11	9601	F	25	9623	0	6.46e-06	IGS	LSC
12	7801	P	24	56404	0	2.58e-05	IGS	LSC
13	18418	P	24	18418	0	2.58e-05	IGS	LSC
14	41093	F	24	41116	0	2.58e-05	IGS	LSC
15	9803	R	23	9803	0	0.000103	IGS	LSC
16	24722	F	23	41229	0	0.000103	IGS	LSC
17	74069	F	23	74091	0	0.000103	IGS	LSC
18	119141	F	23	119163	0	0.000103	IGS	SSC
19	41238	F	22	49729	0	0.000414	IGS	LSC
20	43366	F	22	45590	0	0.000414	psaB; psaA	LSC
21	70963	R	22	70963	0	0.000414	IGS	LSC
22	77864	F	22	77885	0	0.000414	IGS	LSC
23	123372	P	22	123396	0	0.000414	IGS	SSC
24	9274	P	21	36009	0	0.00165	IGS	LSC
25	9352	F	21	39780	0	0.00165	tRNA-GCU; tRNA-UGA	LSC
26	9525	F	21	35746	0	0.00165	IGS	LSC
27	9584	F	21	35746	0	0.00165	IGS	LSC
28	39780	P	21	50119	0	0.00165	tRNA-UGA; tRNA-GGA	LSC
29	64030	P	21	64058	0	0.00165	IGS	LSC
30	68948	F	21	127105	0	0.00165	IGS	LSC; SSC
31	69299	R	21	69299	0	0.00165	psbJ	LSC
32	71135	R	21	116186	0	0.00165	IGS	LSC; SSC
33	72544	R	21	72544	0	0.00165	IGS	LSC
34	119740	F	21	119762	0	0.00165	IGS	SSC
35	11716	R	20	70952	0	0.00662	IGS	LSC
36	24804	C	20	49726	0	0.00662	IGS	LSC
37	32039	F	20	32073	0	0.00662	IGS	LSC
38	41238	P	20	72544	0	0.00662	IGS	LSC
39	41238	C	20	72545	0	0.00662	IGS	LSC
40	49729	P	20	72544	0	0.00662	IGS	LSC
41	49729	C	20	72545	0	0.00662	IGS	LSC
42	54025	R	20	54025	0	0.00662	IGS	LSC
43	55641	R	20	55641	0	0.00662	ndhC	LSC
44	56371	F	20	56388	0	0.00662	IGS	LSC
45	57092	P	20	109223	0	0.00662	rpl14; tRNA-UGC	LSC; Irb
46	57092	F	20	141709	0	0.00662	rpl14; trnA-UGC	LSC; Ira
47	71114	F	20	71132	0	0.00662	IGS	LSC
48	71990	F	20	114604	0	0.00662	tRNA-CCA; tRNA-GUU	LSC; Irb
49	71990	P	20	136328	0	0.00662	tRNA-CCA; tRNA-GUU	LSC; Ira
