# Supplementary material for: The Complete Chloroplast Genome of Carya cathayensis and Phylogenetic Analysis
Source: Genes (Basel). 2022 Feb 18;13(2):369. doi: 10.3390/genes13020369 (PMC8871582; doi:10.3390/genes13020369)
Supplement: Supplementary file 1 [file genes-13-00369-s001.zip › genes-1572621-supplementary/Table S4.xlsx]

## Sheet: Sheet1
Table S4 Simple sequence repeats (SSR) in the C. cathayensis cp genome
ID	SSR Motif	Lenth (bp)	start	end
1	(A)9	9	1680	1688
2	(T)9	9	2171	2179
3	(A)8	8	2841	2848
4	(A)8	8	3708	3715
5	(A)8	8	3793	3800
6	(T)8	8	3908	3915
7	(T)10attc(T)8	22	3977	3998
8	(T)9att(A)9	21	4487	4507
9	(A)11	11	4561	4571
10	(A)8	8	4789	4796
11	(T)10	10	4947	4956
12	(A)9	9	4977	4985
13	(T)11	11	5081	5091
14	(TAA)3	9	5176	5184
15	(T)10	10	5265	5274
16	(T)11	11	6666	6676
17	(T)14	14	6944	6957
18	(TA)6	12	7113	7124
19	(T)12	12	7529	7540
20	(A)12	12	7867	7878
21	(ATA)3	9	7952	7960
22	(A)11	11	8365	8375
23	(A)8	8	8706	8713
24	(T)12cc(A)11	25	9047	9071
25	(A)12	12	9282	9293
26	(AT)7	14	9808	9821
27	(AAT)3	9	9854	9862
28	(T)9	9	10029	10037
29	(A)11	11	10082	10092
30	(A)12	12	10191	10202
31	(ATT)3	9	10300	10308
32	(A)10	10	10569	10578
33	(T)10	10	10971	10980
34	(A)12	12	11455	11466
35	(A)8	8	11723	11730
36	(ATT)5(T)13*c(A)15	42	13341	13382
37	(A)8	8	13986	13993
38	(T)11	11	14077	14087
39	(T)8	8	14170	14177
40	(TAG)3	9	14320	14328
41	(A)10	10	14518	14527
42	(T)10	10	14890	14899
43	(T)9	9	15664	15672
44	(T)8	8	15995	16002
45	(T)9	9	16014	16022
46	(ATT)3	9	16281	16289
47	(T)8	8	16452	16459
48	(AAC)3	9	16852	16860
49	(A)11	11	17487	17497
50	(TTA)3	9	17676	17684
51	(TTA)3	9	18101	18109
52	(T)12(A)13	25	18419	18443
53	(A)9	9	18592	18600
54	(T)9	9	20531	20539
55	(T)9	9	20552	20560
56	(T)11	11	20658	20668
57	(A)8	8	20801	20808
58	(T)13	13	21196	21208
59	(AT)5	10	22037	22046
60	(TTC)3	9	24306	24314
61	(C)8(A)9	17	24724	24740
62	(T)13	13	24804	24816
63	(T)8	8	24849	24856
64	(A)11	11	24895	24905
65	(T)9	9	25213	25221
66	(T)10	10	28463	28472
67	(A)8	8	29549	29556
68	(T)8	8	29912	29919
69	(A)8	8	30231	30238
70	(A)8	8	30256	30263
71	(A)8gactaggtc(TTA)3	26	30940	30965
72	(T)8	8	31445	31452
73	(T)9	9	33287	33295
74	(AATA)3gaaact(AATA)3	30	33520	33549
75	(A)12gag(T)12	27	33966	33992
76	(T)10	10	34150	34159
77	(ATC)3	9	34461	34469
78	(T)11	11	34626	34636
79	(A)8	8	34830	34837
80	(A)11	11	35018	35028
81	(A)8	8	35123	35130
82	(AT)5	10	35400	35409
83	(A)8	8	35458	35465
84	(T)12	12	36012	36023
85	(T)8	8	36476	36483
86	(AT)5	10	36507	36516
87	(A)10	10	37000	37009
88	(A)9	9	39743	39751
89	(A)8	8	40058	40065
90	(ATA)3(TAA)3	18	40717	40734
91	(AAT)3aagaatca(AAT)3	26	40863	40888
92	(A)12	12	40936	40947
93	(C)8(A)9g(A)9	27	41231	41257
94	(TCT)3	9	41816	41824
95	(ATG)3	9	43357	43365
96	(TTG)3	9	44962	44970
97	(AGT)3	9	46334	46342
98	(T)9	9	47425	47433
99	(T)8	8	48034	48041
100	(A)8gaatcatt(A)9	25	49231	49255
101	(ATT)5	15	49276	49290
102	(A)9	9	49307	49315
103	(GTA)3	9	49338	49346
104	(A)12g(A)9	22	49727	49748
105	(T)8	8	49879	49886
106	(A)8	8	49910	49917
107	(A)9	9	51092	51100
108	(A)8	8	51881	51888
109	(AAG)3	9	51939	51947
110	(T)10	10	53159	53168
111	(T)8	8	53932	53939
112	(T)8	8	55455	55462
113	(AT)5	10	56057	56066
114	(TTA)4	12	56325	56336
115	(TAA)3	9	56404	56412
116	(T)11	11	57467	57477
117	(T)9	9	57492	57500
118	(T)10	10	59418	59427
119	(T)8	8	59880	59887
120	(A)8	8	60021	60028
121	(TTG)3	9	60235	60243
122	(TTA)4	12	62069	62080
123	(A)10	10	62225	62234
124	(AT)5(A)8	18	63960	63977
125	(T)8	8	63989	63996
126	(A)12	12	64108	64119
127	(T)12	12	64866	64877
128	(A)15	15	65003	65017
129	(T)13	13	65833	65845
130	(A)9	9	66092	66100
131	(TC)5	10	66290	66299
132	(C)8	8	67484	67491
133	(A)8	8	67558	67565
134	(T)13	13	68369	68381
135	(AAT)3	9	68628	68636
136	(AAT)3	9	68654	68662
137	(A)8	8	68821	68828
138	(A)14	14	68950	68963
139	(C)8	8	70538	70545
140	(A)9	9	70871	70879
141	(A)8gat(A)10	21	70959	70979
142	(TTA)3tttt(TTA)3	22	71094	71115
143	(T)9	9	71381	71389
144	(A)9	9	71445	71453
145	(A)9	9	71597	71605
146	(T)10	10	72409	72418
147	(A)10	10	72492	72501
148	(T)9c(T)9	19	72546	72564
149	(T)10	10	73240	73249
150	(TA)5	10	73585	73594
151	(AAC)3	9	73846	73854
152	(A)11	11	74108	74118
153	(TAT)3	9	74189	74197
154	(T)11	11	76230	76240
155	(T)12	12	76335	76346
156	(T)8	8	76486	76493
157	(C)10(A)11	21	77581	77601
158	(T)8gctgctt(TTG)3	24	79086	79109
159	(A)8	8	81042	81049
160	(T)11	11	81138	81148
161	(A)10	10	81362	81371
162	(T)10	10	82912	82921
163	(T)12	12	83778	83789
164	(A)10	10	83808	83817
165	(T)8	8	85396	85403
166	(T)8	8	85896	85903
167	(T)9	9	85978	85986
168	(T)8	8	86503	86510
169	(T)8	8	87005	87012
170	(A)10	10	87043	87052
171	(A)11	11	87078	87088
172	(T)13	13	87103	87115
173	(T)10	10	88590	88599
174	(T)9	9	89345	89353
175	(TGC)3	9	89570	89578
176	(TTA)3	9	90019	90027
177	(T)9	9	90093	90101
178	(T)9	9	90137	90145
179	(CTT)3	9	90251	90259
180	(GAT)3	9	90716	90724
181	(A)9	9	95548	95556
182	(TCT)3	9	96252	96260
183	(CTT)3	9	96358	96366
184	(GAA)3	9	98070	98078
185	(AGA)3	9	101147	101155
186	(AGA)3	9	102592	102600
187	(A)8	8	102754	102761
188	(T)8	8	104576	104583
189	(G)8	8	108037	108044
190	(T)8	8	108601	108608
191	(G)11	11	109826	109836
192	(CTG)3	9	110386	110394
193	(A)8	8	113705	113712
194	(AG)5	10	113800	113809
195	(T)8	8	114175	114182
196	(CAA)3	9	115467	115475
197	(A)10	10	116129	116138
198	(ATT)3	9	116982	116990
199	(TAA)3	9	117921	117929
200	(T)10	10	118551	118560
201	(A)11	11	118769	118779
202	(A)9gagtta(T)9	24	118923	118946
203	(A)9	9	119139	119147
204	(TA)6	12	119777	119788
205	(A)8	8	120060	120067
206	(T)8	8	122427	122434
207	(A)10	10	123436	123445
208	(ACT)3	9	123975	123983
209	(A)9	9	124356	124364
210	(A)8	8	124398	124405
211	(TTC)3	9	126385	126393
212	(ATA)3aat(A)11	23	126774	126796
213	(A)9	9	126946	126954
214	(A)10gagatc(T)13	29	127027	127055
215	(T)10	10	127072	127081
216	(A)14(G)9	23	127107	127129
217	(TCT)3	9	127505	127513
218	(T)11	11	127606	127616
219	(AGC)3	9	127815	127823
220	(T)12	12	129894	129905
221	(TAA)3	9	129937	129945
222	(AAATA)3	15	130011	130025
223	(T)11	11	130474	130484
224	(AGG)3	9	130966	130974
225	(T)8	8	131148	131155
226	(T)12	12	131529	131540
227	(T)8	8	131696	131703
228	(T)9	9	131917	131925
229	(T)10	10	132477	132486
230	(A)10	10	132573	132582
231	(T)8	8	132965	132972
232	(T)9	9	133071	133079
233	(T)8	8	133094	133101
234	(TTG)3	9	135478	135486
235	(A)8	8	136771	136778
236	(CT)5	10	137144	137153
237	(T)8	8	137241	137248
238	(CAG)3	9	140559	140567
239	(C)11	11	141117	141127
240	(A)8	8	142345	142352
241	(C)8	8	142909	142916
242	(A)8	8	146370	146377
243	(T)8	8	148192	148199
244	(TTC)3	9	148352	148360
245	(TCT)3	9	149798	149806
246	(TTC)3	9	152875	152883
247	(AAG)3	9	154587	154595
248	(AGA)3	9	154693	154701
249	(T)9	9	155397	155405
250	(ATC)3	9	160229	160237
251	(GAA)3	9	160693	160701
252	(A)9	9	160808	160816
