# Supplementary material for: The Complete Chloroplast Genome of Carya cathayensis and Phylogenetic Analysis
Source: Genes (Basel). 2022 Feb 18;13(2):369. doi: 10.3390/genes13020369 (PMC8871582; doi:10.3390/genes13020369)
Supplement: Supplementary file 1 [file genes-13-00369-s001.zip › genes-1572621-supplementary/Table S5.xls]

## Sheet: Sheet1
Table S5 Ka/Ks ratios of the cp genes from Carya cathayensis and five related species
Compared Carya cathayensis with Relative Species	Gene	Nonsynonymous ( Ka)	Synonymous (Ks)	Ka/Ks	P-Value (Fisher)	Gene Length of R. pulchrum (bp)
NC_035413 Platycarya strobilacea	rps2	0.00592333	0.0205266	0.288569	0.0229117	708
	rpoC2	0.0112702	0.0155702	0.723834	0.229578	4179
	rpoC1	0.00138616	0.0151562	0.0914582	4.45077e-05	2046
	rpoB	0.00596656	0.022017	0.270998	7.77135e-05	3186
	psbD	0.0013801	0.0152205	0.0906741	0.00109879	1059
	psbA	0.00138141	0.0213944	0.064569	0.000129109	1059
	psaB	0.000685719	0.0192054	0.0357045	1.55248e-07	2202
	psaA	0.000661343	0.0123651	0.0534846	1.79542e-05	2250
	ycf3	0.0076969	0.00909237	0.846523	0.218092	504
	rps4	0.00617793	0.026793	0.23058	0.0138436	603
	ndhJ	0.00254894	0.0125555	0.203013	0.0289521	474
	ndhK	0.0039029	0.0376772	0.103588	0.000362381	678
	ndhC	0.00548887	0.0304912	0.180015	0.0438532	360
	atpE	0.00327627	0.0338432	0.0968072	0.00349478	399
	atpB	0.00297778	0.0130956	0.227389	0.00604573	1473
	rbcL	0.00186044	0.0233112	0.0798088	2.79623e-05	1425
	matK	0.0191125	0.0349829	0.546338	0.0886418	1515
	accD	0.0172933	0.0322079	0.536927	0.0605514	1494
	ycf4	0.00470111	0.0327639	0.143485	0.00309318	552
	cemA	0.0111806	0.0350789	0.318727	0.0163526	687
	petA	0.00595433	0.0248294	0.23981	0.00443537	963
	psaJ	0.0116628	0.0571472	0.204083	0.0300423	126
	rpl20	0.00748899	0.0247594	0.302471	0.0432513	351
	psbK	0.00669654	0.06387	0.104846	0.00581337	183
	petD	0.0122746	0.0137999	0.889474	0.423356	480
	rpoA	0.0123385	0.0288874	0.427124	0.0781461	984
	rps11	0.00620112	0.0344642	0.179929	0.00923113	414
	rps8	0.0100964	0.0404129	0.24983	0.0148435	402
	rpl14	0.00381601	0.0197627	0.193092	0.0228865	366
	rps3	0.01042	0.0235352	0.44274	0.0622596	657
	rpl22	0.0932028	0.157828	0.590534	0.209772	213
	rps19	0.00874808	0.0608762	0.143703	0.00468735	282
	ycf2	0.00268611	0.00352239	0.762581	0.464605	6843
	ndhF	0.0147882	0.043941	0.336548	0.000162919	2223
	ccsA	0.0158605	0.0162115	0.978344	0.7277	954
	ndhD	0.0105237	0.0226523	0.464575	0.055382	1317
	ndhE	0.00405276	0.0759678	0.0533484	0.000242795	303
	ndhG	0.013741	0.0258017	0.532562	0.253481	528
	ndhA	0.00646826	0.0330816	0.195524	0.000510324	1089
	ndhH	0.00253164	0.0211514	0.119691	0.000393046	1179
	rps15	0.0272122	0.0779164	0.349249	0.0282049	270
	ycf1	0.0287756	0.0487358	0.590442	0.000955449	5622
	atpF	0.0143009	0.0312332	0.457875	0.103926	552
	ycf2-2	0.00268611	0.00352239	0.762581	0.464605	6843
	atpI	0.00337441	0.00690516	0.48868	0.10158	741
NC_041449 Carya illinoinensis	rpoC2	0.00215835	0.00819938	0.263233	0.00407914	4182
	rpoC1	0.000673831	0.00358126	0.188155	0.0207974	2046
	rpoB	0.00231495	0.00590856	0.391796	0.0322384	3186
	psaB	0.00124444	0.00678613	0.18338	0.00669158	2202
	psbA	0.00134924	0.0127705	0.105652	0.00256019	1059
	psaA	0.000628456	0.00459132	0.136879	0.00751513	2250
	ycf3	0.00405053	0.0114521	0.353694	0.17255	504
	rps4	0.00481433	0.0108932	0.441956	0.0908679	603
	ndhJ	0.00254894	0.025209	0.101112	0.0049676	474
	ndhK	0.00199169	0.0236199	0.0843223	0.00139541	678
	atpE	0.00307016	0.0141526	0.216932	0.0331591	399
	atpB	0.00196475	0.00444372	0.442141	0.0908808	1473
	accD	0.00292935	0.0086725	0.337775	0.0359337	1494
	matK	0.00732553	0.0101144	0.724267	0.447453	1515
	ycf4	0.00236293	0.00809622	0.291855	0.0525575	552
	cemA	0.00186243	0.0067594	0.275532	0.0471983	687
	petA	0.00284999	0.00387106	0.736229	0.179763	963
	psaJ	0.0116628	0.0571472	0.204083	0.0300423	126
	rpl33	0.00634998	0.0231017	0.274871	0.0517456	204
	petD	0.0106828	0.00882772	1.21015	0.335548	492
	rpoA	0.00394345	0.00458098	0.860831	0.220028	984
	rps11	0.00308868	0.0227751	0.135616	0.0101546	414
	rpl16	0.0138204	0.0183314	0.753921	0.225285	405
	rps3	0.00414922	0.00580418	0.714867	0.173203	657
	rpl22	0.0127907	0.0286316	0.446736	0.0883009	276
	atpA	0.000871976	0.00811852	0.107406	0.00376425	1521
	ycf2-2	0.00223053	0.00358491	0.6222	0.303209	6843
	ndhF	0.00476276	0.00704552	0.675999	0.510967	2223
	ccsA	0.0073945	0.0110542	0.668929	0.386221	954
	ndhD	0.285902	0.789324	0.362211	2.95534e-22	567
	atpF	0.00329903	0.00526458	0.626646	0.316816	552
	ndhG	0.00499363	0.0164186	0.304145	0.0456369	528
	ndhI	0.0027099	0.0155026	0.174803	0.0184119	501
	ndhA	0.00646258	0.0129592	0.498687	0.0847278	1089
	ndhH	0.00307238	0.0102074	0.300996	0.0372042	1179
	rps15	0.0163701	0.0121142	1.35132	0.784116	270
	ycf1	0.00890714	0.0116584	0.76401	0.27664	5655
	ycf2-2	0.00223053	0.00358491	0.6222	0.303209	6843
NC_033893 Juglans cathayensis	rps2	0.00199985	0.0148831	0.13437	0.00818242	708
	rpoC2	0.0080923	0.0169472	0.477501	0.0175695	4071
	rpoC1	0.00341504	0.0140109	0.243742	0.00270216	2046
	rpoB	0.00493219	0.0127949	0.38548	0.00982047	3186
	psbC	0.000940247	0.00854752	0.110002	0.00404222	1419
	psbA	0.00132716	0.0100097	0.132587	0.00731944	1059
	psaB	0.00135131	0.00981008	0.137747	0.000908765	2202
	psaA	0.000655984	0.00975864	0.0672209	0.000132445	2250
	ycf3	0.00238943	0.0240694	0.0992727	0.00478433	504
	ndhJ	0.00255153	0.0250829	0.101724	0.00504206	474
	ndhK	0.0035625	0.0177643	0.200543	0.0173732	678
	ndhC	0.00367505	0.0121249	0.3031	0.0562856	360
	atpE	0.00307016	0.0285107	0.107684	0.00621681	399
	atpB	0.00201057	0.0191734	0.104862	0.000117204	1473
	rbcL	0.00256775	0.0039594	0.648521	0.148585	1425
	matK	0.00823055	0.0185755	0.443086	0.0593282	1515
	accD	0.00867026	0.0212974	0.407104	0.021957	1494
	ycf4	0.00470477	0.0163727	0.287355	0.0392588	552
	cemA	0.0105003	0.027437	0.382707	0.0444405	687
	petA	0.00449721	0.00685739	0.65582	0.171483	963
	psaJ	0.0238884	0.0527274	0.453055	0.109013	126
	rps18	0.00401572	0.0195679	0.205219	0.0310286	303
	petD	0.0122746	0.0138585	0.885708	0.423938	480
	rpoA	0.00538562	0.00422976	1.27327	0.353467	984
	rps11	0.00308868	0.0227751	0.135616	0.0101546	414
	rps8	0.0061556	0.0135711	0.45358	0.0910185	402
	rpl14	0.00381601	0.0202286	0.188644	0.0245147	366
	rpl16	0.00312328	0.0242671	0.128704	0.00899888	405
	rps3	0.0105899	0.0283167	0.37398	0.0333879	657
	rpl22	0.0778862	0.136753	0.569538	0.183481	276
	rps19	0.00435701	0.0198454	0.219547	0.0333581	282
	ycf2	0.00201415	0.00347276	0.579985	0.20818	6843
	ndhF	0.00830457	0.0162372	0.511452	0.105225	2223
	atpA	0.00196305	0.0101124	0.194122	0.00673703	1521
	ccsA	0.0118614	0.0109717	1.0811	0.937542	954
	ndhD	0.00670724	0.0145808	0.460006	0.10855	1317
	ndhE	0.00405276	0.0573443	0.0706742	0.00131729	303
	ndhG	0.0112224	0.0121156	0.926275	0.574351	528
	ndhI	0.00242299	0.0241138	0.100482	0.00488061	498
	ndhA	0.00787981	0.0126212	0.624332	0.270858	1089
	ndhH	0.00374018	0.0109475	0.341645	0.0391175	1179
	rps15	0.0145997	0.0511765	0.28528	0.0309524	270
	ycf1-2	0.0199657	0.0287419	0.694653	0.0702539	5646
	atpF	0.00811275	0.0112704	0.719831	0.202778	552
	ycf2	0.00201415	0.00347276	0.579985	0.20818	6843
	atpI	0.00581192	0.00453084	1.28275	0.351767	741
NC_034315 Cyclocarya paliurus	rps2	0.00687119	0.0165828	0.414358	0.0695579	708
	rpoC2	0.00442871	0.010755	0.411781	0.01548	4164
	rpoC1	0.00356956	0.0143552	0.248659	0.00252814	2040
	rpoB	0.0044597	0.0129446	0.344521	0.00780206	3186
	psbA	0.00136368	0.0156231	0.0872861	0.000932808	1059
	psaB	0.00135647	0.0111453	0.121707	0.000364959	2202
	psaA	0.00066132	0.0123438	0.0535753	1.72533e-05	2250
	ycf3	0.00230723	0.0444407	0.051917	0.000389621	504
	ndhK	0.00177983	0.026528	0.0670924	0.000863431	678
	ndhC	0.00765974	0.0105633	0.725129	0.18049	360
	atpE	0.00296957	0.0511616	0.0580429	0.000623923	399
	atpB	0.00412099	0.0101193	0.407242	0.0473207	1473
	rbcL	0.00189445	0.00822511	0.230325	0.0178598	1425
	matK	0.0153862	0.0282557	0.544535	0.0941647	1512
	accD	0.0103092	0.0120897	0.852727	0.574209	1494
	ycf4	0.00260091	0.0246598	0.105472	0.00291647	552
	cemA	0.00544345	0.0306699	0.177485	0.00416987	687
	petA	0.00257528	0.0164939	0.156136	0.00575086	963
	rps16	0.00498725	0.0157135	0.317387	0.0614129	267
	psaJ	0.0116628	0.0571472	0.204083	0.0300423	126
	rpl20	0.00373694	0.0124809	0.299413	0.0562744	351
	psi	0.000882529	0.0103283	0.0854479	0.00113066	1524
	petD	0.0117788	0.00531052	2.21801	0.671638	480
	rpoA	0.0095629	0.00406575	2.35206	0.591024	984
	rps11	0.00308868	0.0113835	0.27133	0.046789	414
	rps8	0.00617067	0.013428	0.459536	0.0928611	402
	rpl14	0.00362029	0.0114286	0.316776	0.0592484	366
	rps3	0.0063744	0.0221495	0.28779	0.0222005	657
	psbI	0.012047	0.0447898	0.268967	0.0518061	108
	rpl22	0.109661	0.185525	0.591084	0.117985	213
	rps19	0.00435701	0.0198454	0.219547	0.0333581	282
	ycf2-2	0.00130985	0.0026827	0.488259	0.0704301	6843
	ndhF	0.0105723	0.0187103	0.565055	0.147262	2223
	ccsA	0.0123676	0.00953306	1.29734	0.961103	954
	ndhD	0.00773362	0.0200529	0.385661	0.0443024	1317
	ndhE	0.00405276	0.0573443	0.0706742	0.00131729	303
	ndhG	0.0133531	0.0345569	0.386408	0.0393433	528
	ndhI	0.00242299	0.0241138	0.100482	0.00488061	498
	ndhA	0.00997995	0.0143917	0.693454	0.292705	1089
	ndhH	0.00204389	0.0256664	0.0796329	0.000142422	1179
	rps15	0.0145997	0.0511765	0.28528	0.0309524	270
	ycf1-2	0.0179535	0.0324812	0.552736	0.00318168	5655
	atpF	0.00220139	0.0209761	0.104947	0.00540606	552
	ycf2-2	0.00130985	0.0026827	0.488259	0.0704301	6843
	atpI	0.00537529	0.00558137	0.963077	0.253731	741
NC_040864 Carya kweichowensis	rpoC2	0.00175658	0.00452624	0.388089	0.0305774	4182
	rpoC1	0.00143095	0.00465662	0.307293	0.0376549	2046
	rpoB	0.00303594	0.00229033	1.32555	0.945087	3186
	psaB	0.00064258	0.00467557	0.137433	0.00748605	2202
	psaA	0.00125766	0.00305372	0.411845	0.0784797	2250
	matK	0.00556313	0.0132796	0.418923	0.0809676	1515
	accD	0.00238173	0.00435024	0.547495	0.115564	1494
	cemA	0.00195674	0.0113889	0.171811	0.0176095	690
	psaJ	0.0110552	0.0327061	0.338016	0.070958	126
	petD	0.0117788	0.00531052	2.21801	0.671638	480
	rps3	0.00183385	0.0183507	0.0999335	0.00485739	657
	ycf2-2	0.00189102	0.00332129	0.569364	0.311697	6843
	ndhF	0.00331835	0.00489358	0.678102	0.170909	2223
	ccsA-2	0.0079716	0.0155896	0.51134	0.0967888	954
	ndhD-2	0.000936207	0.0040535	0.230962	0.0354493	1317
	rps15-2	0.00895203	0.023125	0.387114	0.0712827	270
	ycf1-2	0.00520411	0.00498207	1.04457	0.999772	5655
	ycf2-2	0.00189102	0.00332129	0.569364	0.311697	6843

## Sheet: Sheet2
Carya	cathayensis	Sarg	rps2 vs NC	33893	rps2
Carya	cathayensis	Sarg	rpoC2 vs NC	33893	rpoC2
Carya	cathayensis	Sarg	rpoC1 vs NC	33893	rpoC1
Carya	cathayensis	Sarg	rpoB vs NC	33893	rpoB
Carya	cathayensis	Sarg	psbC vs NC	33893	psbC
Carya	cathayensis	Sarg	psbA vs NC	33893	psbA
Carya	cathayensis	Sarg	psaB vs NC	33893	psaB
Carya	cathayensis	Sarg	psaA vs NC	33893	psaA
Carya	cathayensis	Sarg	ycf3 vs NC	33893	ycf3
Carya	cathayensis	Sarg	ndhJ vs NC	33893	ndhJ
Carya	cathayensis	Sarg	ndhK vs NC	33893	ndhK
Carya	cathayensis	Sarg	ndhC vs NC	33893	ndhC
Carya	cathayensis	Sarg	atpE vs NC	33893	atpE
Carya	cathayensis	Sarg	atpB vs NC	33893	atpB
Carya	cathayensis	Sarg	rbcL vs NC	33893	rbcL
Carya	cathayensis	Sarg	matK vs NC	33893	matK
Carya	cathayensis	Sarg	accD vs NC	33893	accD
Carya	cathayensis	Sarg	ycf4 vs NC	33893	ycf4
Carya	cathayensis	Sarg	cemA vs NC	33893	cemA
Carya	cathayensis	Sarg	petA vs NC	33893	petA
Carya	cathayensis	Sarg	psaJ vs NC	33893	psaJ
Carya	cathayensis	Sarg	rps18 vs NC	33893	rps18
Carya	cathayensis	Sarg	petD vs NC	33893	petD
Carya	cathayensis	Sarg	rpoA vs NC	33893	rpoA
Carya	cathayensis	Sarg	rps11 vs NC	33893	rps11
Carya	cathayensis	Sarg	rps8 vs NC	33893	rps8
Carya	cathayensis	Sarg	rpl14 vs NC	33893	rpl14
Carya	cathayensis	Sarg	rpl16 vs NC	33893	rpl16
Carya	cathayensis	Sarg	rps3 vs NC	33893	rps3
Carya	cathayensis	Sarg	rpl22 vs NC	33893	rpl22
Carya	cathayensis	Sarg	rps19 vs NC	33893	rps19
Carya	cathayensis	Sarg	ycf2 vs NC	33893	ycf2
Carya	cathayensis	Sarg	ndhF vs NC	33893	ndhF
Carya	cathayensis	Sarg	atpA vs NC	33893	atpA
Carya	cathayensis	Sarg	ccsA vs NC	33893	ccsA
Carya	cathayensis	Sarg	ndhD vs NC	33893	ndhD
Carya	cathayensis	Sarg	ndhE vs NC	33893	ndhE
Carya	cathayensis	Sarg	ndhG vs NC	33893	ndhG
Carya	cathayensis	Sarg	ndhI vs NC	33893	ndhI
Carya	cathayensis	Sarg	ndhA vs NC	33893	ndhA
Carya	cathayensis	Sarg	ndhH vs NC	33893	ndhH
Carya	cathayensis	Sarg	rps15 vs NC	33893	rps15
Carya	cathayensis	Sarg	ycf1 vs NC	33893	ycf1-2
Carya	cathayensis	Sarg	atpF vs NC	33893	atpF
Carya	cathayensis	Sarg	ycf2-2 vs NC	33893	ycf2
Carya	cathayensis	Sarg	atpI vs NC	33893	atpI
Carya	cathayensis	Sarg	rps2 vs NC	34315	rps2
Carya	cathayensis	Sarg	rpoC2 vs NC	34315	rpoC2
Carya	cathayensis	Sarg	rpoC1 vs NC	34315	rpoC1
Carya	cathayensis	Sarg	rpoB vs NC	34315	rpoB
Carya	cathayensis	Sarg	psbA vs NC	34315	psbA
Carya	cathayensis	Sarg	psaB vs NC	34315	psaB
Carya	cathayensis	Sarg	psaA vs NC	34315	psaA
Carya	cathayensis	Sarg	ycf3 vs NC	34315	ycf3
Carya	cathayensis	Sarg	ndhK vs NC	34315	ndhK
Carya	cathayensis	Sarg	ndhC vs NC	34315	ndhC
Carya	cathayensis	Sarg	atpE vs NC	34315	atpE
Carya	cathayensis	Sarg	atpB vs NC	34315	atpB
Carya	cathayensis	Sarg	rbcL vs NC	34315	rbcL
Carya	cathayensis	Sarg	matK vs NC	34315	matK
Carya	cathayensis	Sarg	accD vs NC	34315	accD
Carya	cathayensis	Sarg	ycf4 vs NC	34315	ycf4
Carya	cathayensis	Sarg	cemA vs NC	34315	cemA
Carya	cathayensis	Sarg	petA vs NC	34315	petA
Carya	cathayensis	Sarg	rps16 vs NC	34315	rps16
Carya	cathayensis	Sarg	psaJ vs NC	34315	psaJ
Carya	cathayensis	Sarg	rpl20 vs NC	34315	rpl20
Carya	cathayensis	Sarg	psbB vs NC	34315	psi
Carya	cathayensis	Sarg	petD vs NC	34315	petD
Carya	cathayensis	Sarg	rpoA vs NC	34315	rpoA
Carya	cathayensis	Sarg	rps11 vs NC	34315	rps11
Carya	cathayensis	Sarg	rps8 vs NC	34315	rps8
Carya	cathayensis	Sarg	rpl14 vs NC	34315	rpl14
Carya	cathayensis	Sarg	rps3 vs NC	34315	rps3
Carya	cathayensis	Sarg	psbI vs NC	34315	psbI
Carya	cathayensis	Sarg	rpl22 vs NC	34315	rpl22
Carya	cathayensis	Sarg	rps19 vs NC	34315	rps19
Carya	cathayensis	Sarg	ycf2 vs NC	34315	ycf2-2
Carya	cathayensis	Sarg	ndhF vs NC	34315	ndhF
Carya	cathayensis	Sarg	ccsA vs NC	34315	ccsA
Carya	cathayensis	Sarg	ndhD vs NC	34315	ndhD
Carya	cathayensis	Sarg	ndhE vs NC	34315	ndhE
Carya	cathayensis	Sarg	ndhG vs NC	34315	ndhG
Carya	cathayensis	Sarg	ndhI vs NC	34315	ndhI
Carya	cathayensis	Sarg	ndhA vs NC	34315	ndhA
Carya	cathayensis	Sarg	ndhH vs NC	34315	ndhH
Carya	cathayensis	Sarg	rps15 vs NC	34315	rps15
Carya	cathayensis	Sarg	ycf1 vs NC	34315	ycf1-2
Carya	cathayensis	Sarg	atpF vs NC	34315	atpF
Carya	cathayensis	Sarg	ycf2-2 vs NC	34315	ycf2-2
Carya	cathayensis	Sarg	atpI vs NC	34315	atpI
Carya	cathayensis	Sarg	rpoC2 vs NC	40864	rpoC2
Carya	cathayensis	Sarg	rpoC1 vs NC	40864	rpoC1
Carya	cathayensis	Sarg	rpoB vs NC	40864	rpoB
Carya	cathayensis	Sarg	psaB vs NC	40864	psaB
Carya	cathayensis	Sarg	psaA vs NC	40864	psaA
Carya	cathayensis	Sarg	matK vs NC	40864	matK
Carya	cathayensis	Sarg	accD vs NC	40864	accD
Carya	cathayensis	Sarg	cemA vs NC	40864	cemA
Carya	cathayensis	Sarg	psaJ vs NC	40864	psaJ
Carya	cathayensis	Sarg	petD vs NC	40864	petD
Carya	cathayensis	Sarg	rps3 vs NC	40864	rps3
Carya	cathayensis	Sarg	ycf2 vs NC	40864	ycf2-2
Carya	cathayensis	Sarg	ndhF vs NC	40864	ndhF
Carya	cathayensis	Sarg	ccsA vs NC	40864	ccsA-2
Carya	cathayensis	Sarg	ndhD vs NC	40864	ndhD-2
Carya	cathayensis	Sarg	rps15 vs NC	40864	rps15-2
Carya	cathayensis	Sarg	ycf1 vs NC	40864	ycf1-2
Carya	cathayensis	Sarg	ycf2-2 vs NC	40864	ycf2-2
